# Supplementary material for: Economic Evaluation of Multi-Objective Schistosomiasis Control Through Systemic Causality: Theoretical Advances and Governance Implications
Source: Trop Med Infect Dis. 2026 Mar 5;11(3):72. doi: 10.3390/tropicalmed11030072 (PMC13030446; doi:10.3390/tropicalmed11030072)
Supplement: Supplementary file 1 [file tropicalmed-11-00072-s001.zip]

Archive with 2 entries (2 files):
- Supplementary Material S2.pdf
- Supplementary Material S1.pdf
